# Supplementary material for: Genotyping and Antimicrobial Susceptibility Profiling of Streptococcus uberis Isolated from a Clinical Bovine Mastitis Outbreak in a Dairy Farm
Source: Antibiotics (Basel). 2021 May 28;10(6):644. doi: 10.3390/antibiotics10060644 (PMC8229259; doi:10.3390/antibiotics10060644)
Supplement: Supplementary file 1 [file antibiotics-10-00644-s001.zip]

Archive with 1 entries (1 files):
- antibiotics-1211642-supplementary.pdf
